# Supplementary material for: Pneumatospinning and Electrospinning Scaffolds for Meniscus Regeneration Using Human Embryonic-Derived Mesenchymal Stem Cells
Source: Bioengineering (Basel). 2026 Mar 9;13(3):314. doi: 10.3390/bioengineering13030314 (PMC13023445; doi:10.3390/bioengineering13030314)
Supplement: Supplementary file 1 [file bioengineering-13-00314-s001.zip]

Archive with 1 entries (1 files):
- bioengineering-4081297-supplementary.pdf
